# Supplementary material for: Symmetry, magnetic transitions and multiferroic properties of B-site-ordered A2MnB′O6 perovskites (B′ = [Co, Ni])
Source: Acta Crystallogr B Struct Sci Cryst Eng Mater. 2024 Nov 8;80(Pt 6):665–75. doi: 10.1107/S2052520624009454 (PMC11789168; doi:10.1107/S2052520624009454)
Supplement: Supplementary file 1 [file b-80-00665-sup1.zip]

Archive with 18 entries (18 files):
- Er2MnCoO6_295K.cif
- Er2MnCoO6_2K.mcif
- Ho2MnCoO6_10K.mcif
- Ho2MnCoO6_295K.cif
- Lu2MnCoO6_295K.cif
- Lu2MnCoO6_2K.mcif
- Tb2MnCoO6_295K.cif
- Tb2MnCoO6_2K.mcif
- Tb2MnNiO6_295K.cif
- Tb2MnNiO6_FM2_15K.mcif
- Tb2MnNiO6_FM3_6K.mcif
- Tb2MnNiO6_FM4_2K.mcif
- Tm2MnCoO6_295K.cif
- Tm2MnCoO6_2K.mcif
- Y2MnCoO6_2K.mcif
- Y2MnCoO6_300K.cif
- Yb2MnCoO6_295K.cif
- Yb2MnCoO6_2K.mcif
