# Supplementary material for: Symmetry, magnetic transitions and multiferroic properties of B-site-ordered A2MnB′O6 perovskites (B′ = [Co, Ni])
Source: Acta Crystallogr B Struct Sci Cryst Eng Mater. 2024 Nov 8;80(Pt 6):665–75. doi: 10.1107/S2052520624009454 (PMC11789168; doi:10.1107/S2052520624009454)
Supplement: Supplementary file 1 [file b-80-00665-sup1.zip › Lu2MnCoO6_2K.mcif]

#\#CIF_2.0
# Created by the Bilbao Crystallographic Server
# http://www.cryst.ehu.es
# Date: 16/05/2024 18:17:04
# Lu2MnCoO6_2K.cif     Garcia-Mu�oz&Blasco

data_5yOhtAoR
_audit_creation_date            2024-05-16
_audit_creation_method          "Bilbao Crystallographic Server"

_citation_journal_abbrev        ?
_citation_journal_volume        ?
_citation_page_first            ?
_citation_page_last             ?
_citation_article_id            ?
_citation_year                  ?
_citation_DOI                   ?

loop_
_citation_author_name
?

_atomic_positions_source_database_code_ICSD  ?
_atomic_positions_source_other               ?

_transition_temperature  ?
_experiment_temperature  2 K

loop_
_irrep_id
_irrep_dimension
_irrep_small_dimension
_irrep_direction_type
_irrep_action
_irrep_modes_number
_irrep_presence
?  ?  ?  ?  ?  ?  ?

_exptl_crystal_magnetic_properties_details
;
;

_active_magnetic_irreps_details
;
k-maximal magnetic symmetry
;

_parent_space_group.name_H-M_alt  'P  2_1/c'
_parent_space_group.IT_number                       14
_parent_space_group.transform_Pp_abc  'a,b,-a+c;0,0,0'

loop_
_parent_propagation_vector.id
_parent_propagation_vector.kxkykz
k1 [0 0 1/2]

_parent_space_group.child_transform_Pp_abc  'a,b,2c;0,0,0'
_space_group_magn.transform_BNS_Pp_abc  '2a-c,b,a;-1/4,0,1/8'


_space_group_magn.number_BNS  4.10
_space_group_magn.name_BNS  "P_a  2_1"
_cell_length_a             5.16240
_cell_length_b             5.54750
_cell_length_c             14.81480
_cell_angle_alpha          90.00
_cell_angle_beta           89.59
_cell_angle_gamma          90.00

loop_
_space_group_symop_magn_operation.id
_space_group_symop_magn_operation.xyz
1 x,y,z,+1 
2 -x+1/2,y+1/2,-z+1/4,+1 

loop_
_space_group_symop_magn_centering.id
_space_group_symop_magn_centering.xyz
1 x,y,z,+1 
2 x,y,z+1/2,-1 

loop_
_atom_site_label
_atom_site_type_symbol
_atom_site_fract_x
_atom_site_fract_y
_atom_site_fract_z
Co Co 0.50000 0.00000 0.00000
Mn Mn 0.50000 0.00000 0.25000
Lu_1 Lu 0.02060 0.07440 0.12480
Lu_2 Lu  0.97940 0.92560 0.87520
O1_1 O 0.30060 0.32030 0.02690
O1_2 O  0.69940 0.67970 0.97310
O2_1 O 0.32560 0.29640 0.21995
O2_2 O  0.67440 0.70360 0.78005
O3_1 O 0.61630 0.95590 0.12945
O3_2 O  0.38370 0.04410 0.87055

loop_
_atom_site_moment.label
_atom_site_moment.crystalaxis_x
_atom_site_moment.crystalaxis_y
_atom_site_moment.crystalaxis_z
_atom_site_moment.symmform
Co 0.47000 0.00000 1.28000 mx,my,mz
Mn 0.47000 0.00000 1.28000 mx,my,mz
