# Supplementary material for: Symmetry, magnetic transitions and multiferroic properties of B-site-ordered A2MnB′O6 perovskites (B′ = [Co, Ni])
Source: Acta Crystallogr B Struct Sci Cryst Eng Mater. 2024 Nov 8;80(Pt 6):665–75. doi: 10.1107/S2052520624009454 (PMC11789168; doi:10.1107/S2052520624009454)
Supplement: Supplementary file 1 [file b-80-00665-sup1.zip › Tb2MnCoO6_295K.cif]

# Created by the Bilbao Crystallographic Server    
# http://www.cryst.ehu.es
# Date: 19/05/2024 22:30:02    Tb2MnCoO6     Garcia-Mu�oz&Blasco

# New Structure -- non-magnetic

data_zmWJAWx0
_audit_creation_date               2024-05-19
_audit_creation_method             "Bilbao Crystallographic Server"
_symmetry_Int_Tables_number        14
_symmetry_space_group_name_H-M    'P 21/n'
_cell_length_a                     5.28149
_cell_length_b                     5.58735
_cell_length_c                     7.51978
_cell_angle_alpha                  90.00
_cell_angle_beta                   89.8783
_cell_angle_gamma                  90.00

loop_
_symmetry_equiv_pos_site_id
_symmetry_equiv_pos_as_xyz
   1   x,y,z
   2   -x+1/2,y+1/2,-z+1/2
   3   -x,-y,-z
   4   x+1/2,-y+1/2,z+1/2

loop_
_atom_site_label
_atom_site_type_symbol
_atom_site_symmetry_multiplicity
_atom_site_Wyckoff_symbol
_atom_site_fract_x
_atom_site_fract_y
_atom_site_fract_z
_atom_site_occupancy
Tb1 Tb  4 e  0.01625 0.06762 0.25034 1.0000    
O1 O    4 e  0.29576 0.31156 0.04977 1.0000     
O2 O    4 e  0.31455 0.29274 0.44839 1.0000
O3 O    4 e  0.59994 0.96793 0.25646 1.0000      
Co1 Co  2 d  0.50000 0.00000 0.00000 1.0000
Mn1 Mn  2 c  0.50000 0.00000 0.50000 1.0000
