# Supplementary material for: Symmetry, magnetic transitions and multiferroic properties of B-site-ordered A2MnB′O6 perovskites (B′ = [Co, Ni])
Source: Acta Crystallogr B Struct Sci Cryst Eng Mater. 2024 Nov 8;80(Pt 6):665–75. doi: 10.1107/S2052520624009454 (PMC11789168; doi:10.1107/S2052520624009454)
Supplement: Supplementary file 1 [file b-80-00665-sup1.zip › Tb2MnCoO6_2K.mcif]

#\#CIF_2.0
# Created by the Bilbao Crystallographic Server
# http://www.cryst.ehu.es
# 
# Tb2MnCoO6_2K.cif     Garcia-Mu�oz&Blasco
# cif_setjb_P21n_TbMnNi_RT.cif        mcif 15K  coord_rt

data_5yOhtAoR
_audit_creation_date            2024-05-21
_audit_creation_method          "Bilbao Crystallographic Server"


_parent_space_group.name_H-M_alt  'P  2_1/c'
_parent_space_group.IT_number                       14
_parent_space_group.transform_Pp_abc  'a,b,-a+c;0,0,0'

loop_
_parent_propagation_vector.id
_parent_propagation_vector.kxkykz
k1 [0 0 0]

_parent_space_group.child_transform_Pp_abc  'a,b,c;0,0,0'
_space_group_magn.transform_BNS_Pp_abc  'a,b,-a+c;0,0,0'


_space_group_magn.number_BNS  14.79
_space_group_magn.name_BNS  "P  2_1'/c  '"
_cell_length_a             5.28242
_cell_length_b             5.56091
_cell_length_c             7.49263
_cell_angle_alpha          90.00
_cell_angle_beta           89.873
_cell_angle_gamma          90.00

loop_
_space_group_symop_magn_operation.id
_space_group_symop_magn_operation.xyz
1 x,y,z,+1 
2 -x,-y,-z,+1 
3 -x+1/2,y+1/2,-z+1/2,-1 
4 x+1/2,-y+1/2,z+1/2,-1 

loop_
_space_group_symop_magn_centering.id
_space_group_symop_magn_centering.xyz
1 x,y,z,+1 

loop_
_atom_site_label
_atom_site_type_symbol
_atom_site_fract_x
_atom_site_fract_y
_atom_site_fract_z
Tb Tb 0.01770 0.06540 0.24940             
O1 O 0.29740 0.31100 0.05090              
O2 O 0.31840 0.29220 0.45000              
O3 O 0.59780 0.96780 0.25970              
Co Co 0.50000 0.00000 0.00000             
Mn Mn 0.50000 0.00000 0.50000             

loop_
_atom_site_moment.label
_atom_site_moment.crystalaxis_x
_atom_site_moment.crystalaxis_y
_atom_site_moment.crystalaxis_z
_atom_site_moment.symmform
Tb 0.00000 0.00000 0.00000 mx,my,mz
Co -0.55800 0.00000 2.73000 mx,my,mz
Mn -0.55800 0.00000 2.73000 mx,my,mz
