# Supplementary material for: Symmetry, magnetic transitions and multiferroic properties of B-site-ordered A2MnB′O6 perovskites (B′ = [Co, Ni])
Source: Acta Crystallogr B Struct Sci Cryst Eng Mater. 2024 Nov 8;80(Pt 6):665–75. doi: 10.1107/S2052520624009454 (PMC11789168; doi:10.1107/S2052520624009454)
Supplement: Supplementary file 1 [file b-80-00665-sup1.zip › Tb2MnNiO6_295K.cif]

data_zmWJAWx0     #   

#  'Tb2MnNiO6'   D2b RT   Garcia-Mu�oz    

 

_symmetry_Int_Tables_number        14
_symmetry_space_group_name_H-M       'P 21/n'
_symmetry_space_group_name_Hall      '-P 2yn'
 
loop_
    _symmetry_equiv_pos_as_xyz
x,y,z
-x+1/2,y+1/2,-z+1/2
-x,-y,-z
x+1/2,-y+1/2,z+1/2
 
_cell_length_a                       5.27196
_cell_length_b                       5.53769
_cell_length_c                       7.52777
_cell_angle_alpha                    90.0000
_cell_angle_beta                     89.841
_cell_angle_gamma                    90.0000

 
loop_
    _atom_site_label
    _atom_site_fract_x
    _atom_site_fract_y
    _atom_site_fract_z
    _atom_site_U_iso_or_equiv
    _atom_site_adp_type
    _atom_site_type_symbol
 Tb  0.0177  0.0654  0.2494  0.0086   Uiso Tb    
 O1  0.2974  0.3110  1.0509  0.0076   Uiso O     
 O2  0.3184  0.2922  0.4500  0.0158   Uiso O     
 O3  0.5978  0.9678  0.2597  0.0075   Uiso O     
 Ni  0.5000  0.0000  0.0000  0.0174   Uiso Ni    
 Mn  0.5000  0.0000  0.5000  0.0174   Uiso Mn    
   
