# Supplementary material for: Symmetry, magnetic transitions and multiferroic properties of B-site-ordered A2MnB′O6 perovskites (B′ = [Co, Ni])
Source: Acta Crystallogr B Struct Sci Cryst Eng Mater. 2024 Nov 8;80(Pt 6):665–75. doi: 10.1107/S2052520624009454 (PMC11789168; doi:10.1107/S2052520624009454)
Supplement: Supplementary file 1 [file b-80-00665-sup1.zip › Yb2MnCoO6_295K.cif]

# CIF file created by ISOCIF, version 3.1.1      Garcia-Mu�oz&Blasco
# T = 295 K               
# Space Group: 14 P2_1/n
# Space-group preferences: monoclinic axes a(b)c, monoclinic cell choice 2
# Lattice parameters: a= 5.17698, b= 5.54841, c= 7.41821, alpha= 90.00000, beta= 89.64800, gamma= 90.00000
# Co 2d (1/2,0,0)
# Mn 2c (1/2,0,1/2)
# Yb 4e (x,y,z), x= 0.02150, y= 0.07500, z= 0.25130
# O1 4e (x,y,z), x= 0.29980, y= 0.31900, z= 0.05470
# O2 4e (x,y,z), x= 0.32480, y= 0.29450, z= 0.44020
# O3 4e (x,y,z), x= 0.61380, y= 0.95820, z= 0.25730

data_isocif-output
_audit_creation_method ISOCIF

_cell_length_a     5.17698
_cell_length_b     5.54841
_cell_length_c     7.41821
_cell_angle_alpha  90.00000
_cell_angle_beta   89.64800
_cell_angle_gamma  90.00000
_cell_volume       213.07600

_symmetry_space_group_name_H-M "P 1 21/n 1"
_symmetry_Int_Tables_number 14
_space_group.reference_setting '014:-P 2ybc'
_space_group.transform_Pp_abc c,b,-a-c;0,0,0

loop_
_space_group_symop_id
_space_group_symop_operation_xyz
1 x,y,z
2 -x+1/2,y+1/2,-z+1/2
3 -x,-y,-z
4 x+1/2,-y+1/2,z+1/2

loop_
_atom_site_label
_atom_site_type_symbol
_atom_site_symmetry_multiplicity
_atom_site_Wyckoff_symbol
_atom_site_fract_x
_atom_site_fract_y
_atom_site_fract_z
_atom_site_occupancy
_atom_site_fract_symmform
Co Co   2 d  0.50000  0.00000  0.00000  1.00000 0,0,0    
Mn Mn   2 c  0.50000  0.00000  0.50000  1.00000 0,0,0    
Yb Yb   4 e  0.02150  0.07500  0.25130  1.00000 Dx,Dy,Dz 
O1 O    4 e  0.29980  0.31900  0.05470  1.00000 Dx,Dy,Dz 
O2 O    4 e  0.32480  0.29450  0.44020  1.00000 Dx,Dy,Dz 
O3 O    4 e  0.61380  0.95820  0.25730  1.00000 Dx,Dy,Dz 

# end of cif
